# Supplementary material for: Endangered island endemic plants have vulnerable genomes
Source: Commun Biol. 2019 Jun 27;2:244. doi: 10.1038/s42003-019-0490-7 (PMC6597543; doi:10.1038/s42003-019-0490-7)
Supplement: Supplementary file 4 — Supplementary Data 1 [file 42003_2019_490_MOESM4_ESM.xlsx]

## Sheet: Supplementary_Data1
Supplementary Data 1. Transcriptomic datasets.
	Endangered island endemic [EIE] or Non-endangered [NE]	Sequencing platform	No. of contigs	N50 (bp)	Average (bp)	PD	No. of longest transcripts	No. of transcripts with heterozygous loci	% of transcripts with heterozygous loci
Ajuga boninsimae
100PE	EIE	HiSeq 4000	72590	1462	904	0.705	45828	2345	5.11696
150PE-1	EIE	HiSeq 2500	95743	1500	945	0.7211	55542	1690	3.04274
150PE-2	EIE	HiSeq 2500	77647	1379	886	0.69575	49073	1671	3.40513
150PE-3	EIE	HiSeq 2500	85718	1451	923	0.71578	52267	1763	3.37307
150PE-4	EIE	HiSeq 2500	85097	1527	951	0.71278	51622	1560	3.02197
ALL			157415	1550	908
Ajuga pygmaea
100PE	NE	HiSeq 4000	75943	1657	1010	0.71523	45007	2016	4.4793
150PE-1	NE	HiSeq 2500	92110	1534	955	0.71546	58797	2355	4.00531
150PE-2	NE	HiSeq X	96521	1470	916	0.730051	49204	2061	4.18868
150PE-3	NE	HiSeq X	100361	1512	935	0.720945	50575	1871	3.69946
ALL			145949	1556	911
Ajuga shikotanensis
100PE	NE	HiSeq 4000	122120	1429	862	0.74028	58420	10441	17.8723
150PE-1	NE	HiSeq X	168631	1218	771	0.734087	64796	11036	17.0319
150PE-2	NE	HiSeq X	144959	1275	802	0.748448	59958	11025	18.3879
ALL				1187	732
Crepidiastrum grandicollum
90PE	EIE	HiSeq 1000	89790	779	605	0.69647	63417	12597	19.8638
100PE	EIE	HiSeq 4000	89618	1178	781	0.707	53878	11178	20.7469
150PE-1	EIE	HiSeq X	124647	775	580	0.641507	58067	10083	17.3644
150PE-2	EIE	HiSeq X	107864	795	586	0.659152	55033	9395	17.0716
ALL		-	176787	1031	694
Crepidiastrum ameristophyllum
100PE	EIE	HiSeq 4000	98509	1256	819	0.72089	58096	9775	16.8256
Crepidiastrum linguifolium
90PE-1	EIE	HiSeq 1000	80825	715	576	0.67865	59730	7865	13.1676
90PE-2	EIE	HiSeq 1000	88162	971	690	0.69629	57422	8764	15.2624
ALL			108633	1028	713
Crepidiastrum lanceolatum
100PE	NE	HiSeq 4000	110809	1297	823	0.7301	64136	13068	20.3755
150PE-1	NE	HiSeq X	135247	1225	812	0.775151	64668	6910	10.6853
150PE-2	NE	HiSeq X	151228	1188	793	0.770892	68276	10632	15.5721
ALL			244894	981	676
Crepidiastrum keiskeanum
90PE	NE	HiSeq 1000	81558	960	686	0.717156	56492	12030	21.2951
Calanthe hoshii
150PE-1	EIE	HiSeq 2500	102370	1201	742	0.7085	62586	6840	10.929
150PE-2	EIE	HiSeq X	97886	1333	801	0.715712	53925	6445	11.9518
150PE-3	EIE	HiSeq X	73098	1406	876	0.701979	39575	6062	15.3178
ALL			157118	1173	709
Calanthe triplicata
150PE-1	NE	HiSeq 2500	114013	1180	719	0.7362	68119	9117	13.3839
150PE-2	NE	HiSeq X	131147	1068	663	0.758052	74030	9908	13.3838
150PE-3	NE	HiSeq X	133218	1111	684	0.760474	68174	9497	13.9305
ALL		-	257979	748	563
Melastoma tetramerum
150PE-1	EIE	HiSeq 2500	84713	1486	933	0.6953	48092	8628	17.9406
150PE-2	EIE	HiSeq X	99016	1359	866	0.702263	42835	6529	15.2422
150PE-3	EIE	HiSeq X	110856	1764	1062	0.704132	55846	8162	14.6152
ALL			137707	1635	944
Melastoma candidum
150PE-1	NE	HiSeq 2500	85001	1264	826	0.69231	48520	9190	18.9406
150PE-2	NE	HiSeq X	127261	1118	703	0.720943	77764	13268	17.0619
150PE-3	NE	HiSeq X	90379	1153	755	0.697268	49931	11977	23.9871
ALL			175448	1070	683
