# Supplementary material for: Endangered island endemic plants have vulnerable genomes
Source: Commun Biol. 2019 Jun 27;2:244. doi: 10.1038/s42003-019-0490-7 (PMC6597543; doi:10.1038/s42003-019-0490-7)
Supplement: Supplementary file 5 — Supplementary Data 2 [file 42003_2019_490_MOESM5_ESM.xlsx]

## Sheet: Supplementary_Data2
Supplementary Data2. Mean values of the number of synonymous SNVs at non-duplicated transcripts with heterozygous loci (the counts per kb), the proportion of non-synonymous SNVs to total SNVs on non-duplicated transcripts with heterozygous loci, the proportion of nonsense SNVs to total non-synonymous SNVs on non-duplicated transcripts with heterozygous loci, and the proportion of deleterious vari…
	Endangered island endemic [EIE] or Non-endangered [NE]	Number of syn SNVs	Non-syn SNVs / total SNVs	Nonsense SNVs / nonsyn SNVs	Proportion of deleterious variations in non-syn SNVs
					by PROVEAN	by SIFT
Ajuga
Ajuga boninsimae
100PE	EIE	0.021	0.7361	0.0460432	0.4462	0.4119
150PE-1	EIE	0.011	0.726	0.0397237	0.4873	0.4965
150PE-2	EIE	0.012	0.73	0.0652174	0.475	0.3534
150PE-3	EIE	0.012	0.721	0.0497238	0.4052	0.3077
150PE-4	EIE	0.011	0.717	0.0462185	0.4356	0.3725
AVERAGE		0.0134	0.72602	0.0493853	0.44986	0.3884
Ajuga pygmaea
100PE	NE	0.017	0.726	0.0437262	0.4159	0.3767
150PE-1	NE	0.0164	0.6264	0.0395387	0.398	0.3309
150PE-2	NE	0.013	0.739	0.047532	0.3492	0.3128
150PE-3	NE	0.014	0.728	0.0444015	0.3816	0.4027
AVERAGE		0.0151	0.70485	0.0437996	0.386175	0.355775
Ajuga shikotanensis
100PE	NE	0.186	0.6049	0.0200475	0.2977	0.1861
150PE-1	NE	0.1732	0.6036	0.0235836	0.3136	0.2099
150PE-2	NE	0.197	0.5894	0.0177678	0.3113	0.2069
AVERAGE		0.1854	0.5993	0.0204663	0.307533	0.200967
Crepidiastrum
Crepidiastrum grandicollum
100PE	EIE	0.106	0.6647	0.0298507	0.378	0.2201
90PE	EIE	0.1474	0.6604	0.0374563	0.3454	0.2201
150PE-1	EIE	0.105	0.6646	0.0435033	0.3889	0.2788
150PE-2	EIE	0.108	0.6605	0.0404908	0.4268	0.2866
AVERAGE		0.1166	0.66255	0.0378253	0.384775	0.2514
Crepidiastrum ameristophyllum
100PE	EIE	0.082	0.6721	0.0364939	0.3719	0.2378
Crepidiastrum linguifolium
90PE-1	EIE	0.096	0.6523	0.0344475	0.362	0.2442
90PE-2	EIE	0.097	0.6738	0.0416039	0.3606	0.2594
AVERAGE		0.0965	0.66305	0.0380257	0.3613	0.2518
Crepidiastrum lanceolatum
100PE	NE	0.1376	0.6046	0.024962	0.2377	0.1715
150PE-1	NE	0.0641	0.636	0.0296589	0.2818	0.2176
150PE-2	NE	0.1087	0.6085	0.0309406	0.26	0.1933
AVERAGE		0.103467	0.616367	0.0285205	0.259833	0.194133
Crepidiastrum keiskeanum
90PE	NE	0.163	0.6005	0.02667	0.3066	0.1959
Calanthe
Calanthe hoshii
150PE-1	EIE	0.052	0.6517	0.02761	0.3322	0.2688
150PE-2	EIE	0.058	0.6424	0.0244898	0.3423	0.2539
150PE-3	EIE	0.078	0.631	0.0244136	0.3319	0.277
AVERAGE		0.0626667	0.6417	0.0255045	0.335467	0.266567
Calanthe triplicata
150PE-1	NE	0.096	0.6099	0.0228838	0.2335	0.2326
150PE-2	NE	0.102	0.5938	0.0190941	0.2527	0.2095
150PE-3	NE	0.103	0.5984	0.027248	0.2383	0.205
AVERAGE		0.100333	0.6007	0.0230753	0.2415	0.2157
Melastoma
Melastoma tetramerum
150PE-1	EIE	0.058	0.6508	0.027912	0.3473	0.2637
150PE-2	EIE	0.067	0.6562	0.0276959	0.3675	0.2838
150PE-3	EIE	0.059	0.6965	0.035	0.3699	0.2795
AVERAGE		0.0613333	0.667833	0.0302026	0.361567	0.275667
Melastoma candidum
150PE-1	NE	0.17	0.6086	0.0205204	0.2825	0.2363
150PE-2	NE	0.1641	0.571	0.0197972	0.2732	0.2241
150PE-3	NE	0.237	0.5977	0.0240178	0.2657	0.2261
AVERAGE		0.190367	0.592433	0.0214452	0.2738	0.228833
