# Supplementary material for: Endangered island endemic plants have vulnerable genomes
Source: Commun Biol. 2019 Jun 27;2:244. doi: 10.1038/s42003-019-0490-7 (PMC6597543; doi:10.1038/s42003-019-0490-7)
Supplement: Supplementary file 6 — Supplementary Data 3 [file 42003_2019_490_MOESM6_ESM.xlsx]

## Sheet: Supplementary_Data3
Supplementary Data3. Voucher information about the samples of present study.
	Voucher No.	Voucher preservation site	RNA-seq data file name	Biomaterial_provider	Collection_date (YYYY/MM/DD)	Locality	Environmental biome	Enviromental feature	No. of chromosomes	Ploidy	Propagation
Ajuga boninsimae
100PE	YI-1100	Laboratory of Forest Biology, Graduate School of Agriculture, Kyoto University	shimakako_1.fastq.gz shimakako_2.fastq.gz shimakako2_1.fastq.gz shimakako2_2.fastq.gz	Koishikawa Botanical Garden, University of Tokyo	2010-08-28	Japan: Ogasawara, Anijima	Oceanic Island	Coast	unknown	unknown	Self-fertilizable
150PE-1	YI-1101	Laboratory of Forest Biology, Graduate School of Agriculture, Kyoto University	N_2_Shimakakoso_1.fq N_2_Shimakakoso_2.fq	Koishikawa Botanical Garden, University of Tokyo	2016-01-29	Japan: Ogasawara, Anijima	Oceanic Island	Coast	unknown	unknown	Self-fertilizable
150PE-2	YI-1102	Laboratory of Forest Biology, Graduate School of Agriculture, Kyoto University	N_3_Shimakakoso_1.fq N_3_Shimakakoso_2.fq	Koishikawa Botanical Garden, University of Tokyo	2010-01-10	Japan: Ogasawara, Hahajima	Oceanic Island	Coast	unknown	unknown	Self-fertilizable
150PE-3	YI-1103	Laboratory of Forest Biology, Graduate School of Agriculture, Kyoto University	N_4_Shimakakoso_1.fq N_4_Shimakakoso_2.fq	Koishikawa Botanical Garden, University of Tokyo	2006-12-01	Japan: Ogasawara, Chichijima	Oceanic Island	Coast	unknown	unknown	Self-fertilizable
150PE-4	YI-1104	Laboratory of Forest Biology, Graduate School of Agriculture, Kyoto University	N_5_Shimakakoso_1.fq N_5_Shimakakoso_2.fq	Koishikawa Botanical Garden, University of Tokyo	2010-01-11	Japan: Ogasawara, Hahajima	Oceanic Island	Coast	unknown	unknown	Self-fertilizable
Ajuga pygmaea
100PE	YI-229-1	Laboratory of Forest Biology, Graduate School of Agriculture, Kyoto University	himekiran_1.fastq.gz himekiran_2.fastq.gz himekiran2_1.fastq.gz himekiran2_2.fastq.gz	Laboratory of Forest Biology, Graduate School of Agriculture, Kyoto University	2016-05-14	Japan: Okinawa	Continental Island	Coast	2n =32	Tetraploid	unkown
150PE-1	YI-229-1	Laboratory of Forest Biology, Graduate School of Agriculture, Kyoto University	Ap_HW7F2CCXX_L8_1.clean.fq.gz Ap_HW7F2CCXX_L8_2.clean.fq.gz	Laboratory of Forest Biology, Graduate School of Agriculture, Kyoto University	2016-05-14	Japan: Okinawa	Continental Island	Coast	2n = 32	Tetraploid	unkown
150PE-2	YI-1072-1	Laboratory of Forest Biology, Graduate School of Agriculture, Kyoto University	YI1072-1_R1.fastq.gz YI1072-1_R2.fastq.gz	Laboratory of Forest Biology, Graduate School of Agriculture, Kyoto University	2018-09-13	Japan: Okinawa	Continental Island	Coast	2n =32	Tetraploid	Self-fertilizable
150PE-3	YI-1072-1	Laboratory of Forest Biology, Graduate School of Agriculture, Kyoto University	YI1072-2_R1.fastq.gz YI1072-2_R2.fastq.gz	Laboratory of Forest Biology, Graduate School of Agriculture, Kyoto University	2018-09-13	Japan: Okinawa	Continental Island	Coast	2n =32	Tetraploid	Self-fertilizable
Ajuga shikotanensis
100PE	YI-553	Laboratory of Forest Biology, Graduate School of Agriculture, Kyoto University	tsurukako_1.fastq.gz tsurukako_2.fastq.gz	Laboratory of Forest Biology, Graduate School of Agriculture, Kyoto University	2016-05-24	Japan: Niigata, Sado	Continental Island	Mountain	2n = 64	Octaploid	unkown
150PE-1	YI-1071-1	Laboratory of Forest Biology, Graduate School of Agriculture, Kyoto University	1_R1.fastq.gz 1_R2.fastq.gz	Laboratory of Forest Biology, Graduate School of Agriculture, Kyoto University	2018-08-28	Japan: Niigata, Sado	Continental Island	Mountain	2n = 64	Octaploid	unkown
150PE-2	YI-1071-3	Laboratory of Forest Biology, Graduate School of Agriculture, Kyoto University	3_R1.fastq.gz 3_R2.fastq.gz	Laboratory of Forest Biology, Graduate School of Agriculture, Kyoto University	2018-08-28	Japan: Niigata, Sado	Continental Island	Mountain	2n = 64	Octaploid	unkown
Crepidiastrum grandicollum
100PE	YI-804-1	Laboratory of Forest Biology, Graduate School of Agriculture, Kyoto University	koheranaren_1.fastq koheranaren_2.fastq	Koishikawa Botanical Garden, University of Tokyo	2007-01-02	Japan: Ogasawara, Chichijima	Oceanic Island	Rocky slope	2n = 10	Diploid	unkown
90PE	YI-1106	Laboratory of Plant Evolution and Biodiversity, Graduate School of Arts and Sciences, University of Tokyo	BG_TR_0034_002_l1_1_rawdata.fq BG_TR_0034_002_l1_2_rawdata.fq	Koishikawa Botanical Garden, University of Tokyo	2007-12-15	Japan: Ogasawara, Chichijima	Oceanic Island	Rocky slope	2n = 10	Diploid	unkown
150PE-1	YI-804-2	Laboratory of Forest Biology, Graduate School of Agriculture, Kyoto University	20180913-1_R1.fastq.gz 20180913-1_R2.fastq.gz	Koishikawa Botanical Garden, University of Tokyo	2007-01-02	Japan: Ogasawara, Chichijima	Oceanic Island	Rocky slope	2n = 10	Diploid	unkown
150PE-2	YI-804-3	Laboratory of Forest Biology, Graduate School of Agriculture, Kyoto University	20180913-2_R1.fastq.gz 20180913-2_R2.fastq.gz	Koishikawa Botanical Garden, University of Tokyo	2007-01-02	Japan: Ogasawara, Chichijima	Oceanic Island	Rocky slope	2n = 10	Diploid	unkown
Crepidiastrum ameristophyllum
100PE	YI-804-4	Laboratory of Forest Biology, Graduate School of Agriculture, Kyoto University	yuzurihawadan_1.fastq.gz yuzurihawadan_2.fastq.gz	Koishikawa Botanical Garden, University of Tokyo	2015-01-28	Japan: Ogasawara, Imoutojima	Oceanic Island	Mountain	2n = 10	Diploid	unkown
Crepidiastrum linguifolium
90PE-1	YI-1107-1	Laboratory of Plant Evolution and Biodiversity, Graduate School of Arts and Sciences, University of Tokyo	BG_TR_0034_001_l1_1_rawdata.fq BG_TR_0034_001_l1_2_rawdata.fq	Koishikawa Botanical Garden, University of Tokyo	2001-07-17	Japan: Ogasawara, Hahajima	Oceanic Island	Glassland on sea shore	2n = 10	Diploid	unkown
90PE-2	YI-1107-2	Laboratory of Plant Evolution and Biodiversity, Graduate School of Arts and Sciences, University of Tokyo	BG_TR_0034_003_l1_1_rawdata.fq BG_TR_0034_003_l1_2_rawdata.fq	Koishikawa Botanical Garden, University of Tokyo	2005-12-02	Japan: Ogasawara, Hahajima	Oceanic Island	Glassland on sea shore	2n = 10	Diploid	unkown
Crepidiastrum lanceolatum
100PE	YI-1105	Laboratory of Forest Biology, Graduate School of Agriculture, Kyoto University	hosobawadan_1.fastq.gz hosobawadan_2.fastq.gz	Laboratory of Forest Biology, Graduate School of Agriculture, Kyoto University	2016-05-15	Japan: Okinawa	Continental Island	Coast	2n = 10	Diploid	unkown
150PE-1	YI-1073-3	Laboratory of Forest Biology, Graduate School of Agriculture, Kyoto University	YI1073-3_R1.fastq.gz YI1073-3_R2.fastq.gz	Laboratory of Forest Biology, Graduate School of Agriculture, Kyoto University	2018-09-03	Japan: Okinawa	Continental Island	Coast	2n = 10	Diploid	unkown
150PE-2	YI-1073-4	Laboratory of Forest Biology, Graduate School of Agriculture, Kyoto University	YI1073-4_R1.fastq.gz YI1073-4_R2.fastq.gz	Laboratory of Forest Biology, Graduate School of Agriculture, Kyoto University	2018-09-03	Japan: Okinawa	Continental Island	Coast	2n = 10	Diploid	unkown
Crepidiastrum keiskeanum
90PE	YI-1108	Laboratory of Plant Evolution and Biodiversity, Graduate School of Arts and Sciences, University of Tokyo	2_Crekei-f_l1_1.fq 2_Crekei-f_l1_2.fq	University of Tokyo, Komaba	2010-10-01	Muroto-misaki, Kochi Pref.	Sea cliff	Coast	2n = 10	Diploid	unkown
Calanthe hoshii
150PE-1	YI-295	Laboratory of Forest Biology, Graduate School of Agriculture, Kyoto University	hoshitsururan_1.fq.gz hoshitsururan_2.fq.gz	Koishikawa Botanical Garden, University of Tokyo	1988-11-18	Japan: Ogasawara, Hahajima	Oceanic Island	Mountain	unknown	unknown	unkown
150PE-2	YI-296	Laboratory of Forest Biology, Graduate School of Agriculture, Kyoto University	91-4_R1.fastq.gz 91-4_R2.fastq.gz	Koishikawa Botanical Garden, University of Tokyo	1994-12-04	Japan: Ogasawara, Hahajima	Oceanic Island	Mountain	unknown	unknown	unkown
150PE-3	YI-294	Laboratory of Forest Biology, Graduate School of Agriculture, Kyoto University	85-70_R1.fastq.gz 85-70_R2.fastq.gz	Koishikawa Botanical Garden, University of Tokyo	1985-11-17	Japan: Ogasawara, Hahajima	Oceanic Island	Mountain	unknown	unknown	unkown
Calanthe triplicata
150PE-1	YI-809	Laboratory of Forest Biology, Graduate School of Agriculture, Kyoto University	tsururan_1.fq.gz tsururan_2.fq.gz	Laboratory of Forest Biology, Graduate School of Agriculture, Kyoto University	2016-05-15	Japan: Kagoshima, Amamioshima	Continental Island	Mountain	2n = 38	Diploid	unkown
150PE-2	YI-808	Laboratory of Forest Biology, Graduate School of Agriculture, Kyoto University	YI0808_R1.fastq.gz YI0808_R2.fastq.gz	Laboratory of Forest Biology, Graduate School of Agriculture, Kyoto University	2017-01-12	Japan: Okinawa	Continental Island	Mountain	2n = 38	Diploid	unkown
150PE-3	YI-810	Laboratory of Forest Biology, Graduate School of Agriculture, Kyoto University	YI0810_R1.fastq.gz YI0810_R2.fastq.gz	Laboratory of Forest Biology, Graduate School of Agriculture, Kyoto University	2017-01-11	Japan: Okinawa, Ishigakijima	Continental Island	Mountain	2n = 38	Diploid	unkown
Melastoma tetramerum
150PE-1	YI-341	Laboratory of Forest Biology, Graduate School of Agriculture, Kyoto University	muninnobotan_1.fq.gz muninnobotan_2.fq.gz	Koishikawa Botanical Garden, University of Tokyo	2005-12-05	Japan: Ogasawara, Chichijima	Oceanic Island	Mountain	unknown	unknown	unkown
150PE-2	YI-336	Laboratory of Forest Biology, Graduate School of Agriculture, Kyoto University	2006-0162-2_R1.fastq.gz 2006-0162-2_R2.fastq.gz	Koishikawa Botanical Garden, University of Tokyo	2014-09-16	Japan: Ogasawara, Chichijima	Oceanic Island	Mountain	unknown	unknown	unkown
150PE-3	YI-344	Laboratory of Forest Biology, Graduate School of Agriculture, Kyoto University	2006-0163-2_R1.fastq.gz 2006-0163-2_R2.fastq.gz	Koishikawa Botanical Garden, University of Tokyo	2014-09-16	Japan: Ogasawara, Chichijima	Oceanic Island	Mountain	unknown	unknown	unkown
Melastoma candidum
150PE-1	YI-615	Laboratory of Forest Biology, Graduate School of Agriculture, Kyoto University	nobotan_1.fq nobotan_2.fq	Laboratory of Forest Biology, Graduate School of Agriculture, Kyoto University	2016-11-21	Japan: Okinawa	Continental Island	Mountain	2n = 24	Diploid	unkown
150PE-2	YI-1074-1	Laboratory of Forest Biology, Graduate School of Agriculture, Kyoto University	YI1074-1_R1.fastq.gz YI1074-1_R2.fastq.gz	Laboratory of Forest Biology, Graduate School of Agriculture, Kyoto University	2018-09-03	Japan: Okinawa	Continental Island	Mountain	2n = 24	Diploid	unkown
150PE-3	YI-1074-4	Laboratory of Forest Biology, Graduate School of Agriculture, Kyoto University	YI074-4_R1.fastq.gz YI074-4_R2.fastq.gz	Laboratory of Forest Biology, Graduate School of Agriculture, Kyoto University	2018-09-03	Japan: Okinawa	Continental Island	Mountain	2n = 24	Diploid	unkown
